# Supplementary material for: The continued evolution of the L2 cephalosporinase in Stenotrophomonas maltophilia: a key driver of beta-lactam resistance
Source: Biochem J. 2025 Jan 30;482(3):119–33. doi: 10.1042/BCJ20240478 (PMC12203928; doi:10.1042/BCJ20240478)
Supplement: Supplementary materials [file BCJ-482-03-BCJ20240478-s002.xlsx]

## Sheet: Cephalexin
Sm0041_L2	Substrate concentration (μM)	1	2	3		Summary table
	600	0.3137	0.3417	0.2325			Value	SEM
	400	0.4006	0.2493	0.2717		Km	17.07	4.1
	200	0.2941	0.2185	0.3165		kcat	1.23	0.06
	100	0.2717	0.2185	0.2689		Et	0.25
	50	0.2913	0.2297	0.2104
	25	0.1989	0.1849	0.1673
	12.5	0.1204	0.1345	0.1202
	0	0	0	0
Sm2128_L2	Substrate concentration (μM)	1	2	3		Summary table
	600	0.2633	0.3221	0.2269			Value	SEM
	400	0.2801	0.2465	0.2493		Km	44.17	8.9
	200	0.2325	0.2241	0.2157		kcat	1.12	0.06
	100	0.1513	0.2073	0.1345		Et	0.25
	50	0.1373	0.1961	0.1204
	25	0.0924	0.1457	0.0812
	12.5	0.0784	0.098	0.0728
	0	0	0	0
Sm3119_L2	Substrate concentration (μM)	1	2	3		Summary table
	500	0.112	0.1176	0.1401			Value	SEM
	250	0.1821	0.1471	0.1261		Km	11.45	4.1
	125	0.1513	0.1176	0.1261		kcat	0.58	0.04
	62.5	0.1513	0.1275	0.112		Et	0.25
	31.25	0.1513	0.1078	0.0728
	15.625	0.0868	0.0784	0.0588
	0	0	0	0
Sm3212_L2	Substrate concentration (μM)	1	2	3		Summary table
	600	0.9636	0.9328	0.972			Value	SEM
	400	1.0168	0.7675	1.1008		Km	350.01	72.3
	200	0.6387	0.5266	0.5462		kcat	8.07	0.82
	100	0.3838	0.3221	0.3137		Et	0.2
	50	0.1961	0.1569	0.1737
	25	0.112	0.0868	0.0952
	12.5	0.0672	0.0448	0.0588
	0	0	0	0
Sm5341_L2	Substrate concentration (μM)	1	2	3		Summary table
	1200	0.9468	1.0644	0.7339			Value	SEM
	1000	0.7339	0.902	0.8487		Km	>1000	-
	800	0.6218	0.7787	0.6919		kcat	>9.48	-
	400	0.4678	0.4566	0.4174		Et	0.2
	200	0.2745	0.2605	0.2297
	100	0.1737	0.1401	0.1261
	50	0.084	0.0756	0.0588
	0	0	0	0
Sm6102_L2	Substrate concentration (μM)	1	2	3		Summary table
	1000	1.4846	1.9272	1.2829			Value	SEM
	800	1.437	1.6919	1.2325		Km	143.47	27.7
	400	1.2129	1.4454	1.0084		kcat	8.74	0.5
	200	1.2255	1.1681	0.8908		Et	0.2
	100	0.7815	0.7675	0.6723
	50	0.4202	0.4426	0.3922
	25	0.2465	0.2185	0.1737
	0	0	0	0
*Km was determined by prism but beyond the substrate concentration range we measured, thus was indicated as >1000
*Vmax of hydrolysis reaction is not achieved due to equipment limitation (absorbance of substrate at higher concentration is out of range). Thus, kcat can not be determined based on the equation kcat=Vmax/[Et]. According to how other publication present such data, we report the value of kcat as higher than the kcat predicted by Prism.
https://journals.asm.org/doi/10.1128/aac.45.4.1254-1262.2001

## Sheet: Ceftazidime
Sm0041_L2	Substrate concentration (μM)	1	2	3		Summary table
	785	0.902	1.0811	1.0112			Value	SEM
	600	1.056	0.9767	1.0887		Km	740.48	151.64
	300	0.5817	0.6424	0.6237		kcat	10.45	1.23
	150	0.3296	0.3035	0.2979		Et	0.2
	80	0.1802	0.169	0.1821
	40	0.0906	0.0831	0.1064
	20	0.0532	0.0448	0.0336
	0	0	0	0
Sm2128_L2	Substrate concentration (μM)	1	2	3		Summary table
	500	0.4792	0.3075	0.4183			Value	SEM
	300	0.376	0.2599	0.2913		Km	391.64	131.42
	150	0.2341	0.1508	0.2512		kcat	3.59	0.67
	75	0.0883	0.0843	0.1438		Et	0.2
	37.5	0.0585	0.0437	0.0747
	18.75	0.0238	0.0268	0.0327
	0	0	0	0
Sm3119_L2	Substrate concentration (μM)	1	2	3		Summary table
	700	1.1617	0.9067	1.0526			Value	SEM
	500	0.9256	0.9345	0.7054		Km	>1000	-
	300	0.5456	0.4921	0.5069		kcat	>18.5	-
	150	0.3115	0.255	0.2778		Et	0.2
	75	0.1687	0.1647	0.1597
	37.5	0.0823	0.1081	0.0744
	0	0	0	0
Sm3212_L2	Substrate concentration (μM)	1	2	3		Summary table
	700	0.3264	0.3472	0.3496			Value	SEM
	500	0.2431	0.2748	0.2683		Km	>1000	-
	300	0.1726	0.1667	0.1702		kcat	>7.8	-
	150	0.0665	0.1032	0.0942		Et	0.2
	75	0.0317	0.0446	0.0423
	37.5	0.0238	0.0228	0.0268
	0	0	0	0
Sm5341_L2	Substrate concentration (μM)	1	2	3		Summary table
	500	0.1409	0.1111	0.1409			Value	SEM
	320	0.1002	0.0873	0.1081		Km	>1000	-
	160	0.0516	0.0626	0.0268		kcat	>0.85	-
	80	0.0456	0.0357	0.0198		Et	0.5
	40	0.0149	0.0079	0.0179
	20	0.0149	0.005	0.0079
	0	0	0	0
Sm6102_L2	Substrate concentration (μM)	1	2	3		Summary table
	500	0.3492	0.375	0.2202			Value	SEM
	300	0.1984	0.1756	0.1756		Km	>1000	-
	150	0.1637	0.0982	0.0665		kcat	>6.9	-
	75	0.0754	0.0407	0.0397		Et	0.5
	37.5	0.0367	0.0278	0.0218
	0	0	0	0

## Sheet: Cefepime
Sm0041_L2	Substrate concentration (μM)	1	2	3		Summary table
	800	1.0571	1.0893	0.9952			Value	SEM
	400	0.7845	0.844	0.7119		Km	545.76	54.18
	200	0.4929	0.4869	0.4083		kcat	7.12	0.38
	100	0.281	0.2786	0.2619		Et	0.25
	50	0.1369	0.1429	0.125
	25	0.0833	0.0786	0.0726
	0	0	0	0
Sm2128_L2	Substrate concentration (μM)	1	2	3		Summary table
	800	0.919	0.9667	0.8488			Value	SEM
	400	0.6952	0.7333	0.6		Km	768.81	138.85
	200	0.3095	0.4333	0.3167		kcat	7.29	0.78
	100	0.1821	0.2083	0.1667		Et	0.25
	50	0.0929	0.1167	0.0893
	25	0.0476	0.0625	0.0381
	0	0	0	0
Sm3119_L2	Substrate concentration (μM)	1	2	3		Summary table
	900	0.8403	0.9398	0.9986			Value	SEM
	600	0.7073	0.6849	0.8857		Km	>1000	-
	400	0.4356	0.4734	0.5071		kcat	>16.1	-
	200	0.2521	0.1961	0.2857		Et	0.2
	100	0.1947	0.1415	0.1452
	50	0.0784	0.0728	0.0714
	25	0.0364	0.0238	0.0371
	0	0	0	0
Sm3212_L2	Substrate concentration (μM)	1	2	3		Summary table
	800	1.5946	1.6396	1.4685			Value	SEM
	400	0.8739	0.8829	0.8919		Km	>1000	-
	200	0.4324	0.4685	0.4775		kcat	>14.5	-
	100	0.2072	0.2162	0.3423		Et	0.5
	50	0.1171	0.0991	0.1081
	25	0.063	0.072	0.0541
	0	0	0	0
Sm5341_L2	Substrate concentration (μM)	1	2	3		Summary table
	800	0.6171	0.6782	0.5676			Value	SEM
	400	0.4279	0.39	0.4402		Km	>1000	-
	200	0.2387	0.1763	0.2535		kcat	>2.9	-
	100	0.0541	0.1017	0.1943		Et	0.5
	50	0.0586	0.0528	0.0528
	25	0.0315	0.0232	0.0287
	0	0	0	0
Sm6102_L2	Substrate concentration (μM)	1	2	3		Summary table
	900	1.1763	1.0003	0.9073			Value	SEM
	600	0.8893	0.8108	0.7156		Km	>1000	-
	400	0.61	0.4826	0.5689		kcat	>22.5	-
	200	0.2587	0.2484	0.2201		Et	0.2
	100	0.1429	0.1274	0.0927
	50	0.0644	0.0618	0.0515
	25	0.0347	0.0283	0.0245
	0	0	0	0

## Sheet: protein concentration
Path length (cm)							0.2222
											Mass in grams
		MW	No of AA	Theoretical pI	Ext. coefficient	A280	Minus blank	M	uM	nM	g/L	mg/ml	ng/ul
Blank		-			-	0.058	0
A041_L2	TOHO	32121.7	303	9.62	25230	0.138	0.08	1.42702e-05	14.2702	14270.2	0.360036	0.36	360.04 ng/ul
2128_L2	TOHO	32028.6	303	9.45	25230	0.278	0.22	3.92429e-05	39.2429	39242.9	0.990099	0.990099	990.1 ng/ul
3119_L2	5TOHO	32012.6	303	9.45	25230	0.217	0.159	2.83619e-05	28.3619	28361.9	0.715572	0.715572	715.57 ng/ul
3212_L2	16CTX	31383.5	301	9.44	25105	0.129	0.071	1.27278e-05	12.7278	12727.8	0.319532	0.319532	319.53 ng/ul
6102_L2	CTX	31578.7	304	9.4	25105	0.225	0.167	2.99373e-05	29.9373	29937.3	0.751575	0.751575	751.58 ng/ul
5341_L2	CTX	31333.5	301	9.44	25105	0.227	0.169	3.02958e-05	30.2958	30295.8	0.760576	0.760576	760.58 ng/ul

## Sheet: example calculation
Enzyme: 2128 [Concentration: 250 nm] Substrate: Cephalexin [absorbance at 260 nm]																			Standard curve of cephalexin concentration
Substrate concentration [μM]	600	400	200	100	50	25	12.5	0		Substrate concentration [μM]	600	400	200	100	50	25	12.5			1	2	3	Average	minus 0
00:00:00	1.103	0.748	0.427	0.252	0.163	0.117	0.091	0.072		0	645	423.125	222.5	113.125	57.5	28.75	12.5		1000	1.655	1.658	1.82	1.711	1.637
00:00:06	1.087	0.741	0.423	0.249	0.161	0.115	0.09	0.071		6	635	418.75	220	111.25	56.25	27.5	11.875		600	0.993	1.008	1.062	1.021	0.947
00:00:12	1.082	0.739	0.42	0.248	0.16	0.115	0.089	0.071		12	631.875	417.5	218.125	110.625	55.625	27.5	11.25		400	0.738	0.735	0.746	0.739667	0.665667
00:00:18	1.078	0.737	0.418	0.246	0.158	0.113	0.088	0.071		18	629.375	416.25	216.875	109.375	54.375	26.25	10.625		200	0.407	0.428	0.418	0.417667	0.343667
00:00:24	1.073	0.735	0.416	0.245	0.157	0.113	0.088	0.071		24	626.25	415	215.625	108.75	53.75	26.25	10.625		100	0.241	0.239	0.242	0.240667	0.166667
00:00:30	1.071	0.732	0.415	0.244	0.156	0.112	0.088	0.071		30	625	413.125	215	108.125	53.125	25.625	10.625		50	0.16	0.158	0.162	0.16	0.086
00:00:36	1.068	0.731	0.414	0.243	0.155	0.111	0.087	0.071											25	0.119	0.114	0.118	0.117	0.043
00:00:42	1.066	0.729	0.413	0.242	0.155	0.111	0.087	0.071											0	0.073	0.073	0.075	0.0736667	0
00:00:48	1.064	0.729	0.412	0.242	0.154	0.11	0.086	0.071
00:00:54	1.062	0.726	0.411	0.24	0.153	0.109	0.085	0.071
00:01:00	1.06	0.726	0.41	0.239	0.152	0.109	0.085	0.07
00:01:06	1.058	0.725	0.408	0.238	0.152	0.108	0.084	0.071
00:01:12	1.057	0.724	0.408	0.238	0.15	0.108	0.084	0.071
00:01:18	1.056	0.723	0.407	0.237	0.15	0.107	0.084	0.071
00:01:24	1.054	0.722	0.406	0.236	0.149	0.106	0.084	0.071
00:01:30	1.054	0.722	0.405	0.235	0.148	0.106	0.083	0.071
00:01:36	1.053	0.72	0.404	0.235	0.148	0.105	0.083	0.071
00:01:42	1.052	0.719	0.403	0.234	0.147	0.105	0.083	0.071
00:01:48	1.05	0.718	0.402	0.233	0.146	0.104	0.082	0.07
00:01:54	1.048	0.717	0.401	0.233	0.146	0.104	0.082	0.071
00:02:00	1.048	0.717	0.4	0.232	0.146	0.104	0.082	0.071
00:02:06	1.046	0.716	0.399	0.232	0.145	0.103	0.081	0.071
00:02:12	1.046	0.715	0.399	0.231	0.144	0.103	0.081	0.071
00:02:18	1.044	0.714	0.398	0.23	0.143	0.103	0.081	0.071
00:02:24	1.043	0.712	0.397	0.23	0.143	0.102	0.081	0.072
00:02:30	1.041	0.712	0.397	0.229	0.142	0.102	0.08	0.071
00:02:36	1.04	0.711	0.396	0.228	0.141	0.101	0.08	0.071
00:02:42	1.039	0.71	0.395	0.227	0.141	0.1	0.08	0.071
00:02:48	1.038	0.709	0.394	0.227	0.141	0.1	0.08	0.071
00:02:54	1.037	0.708	0.393	0.225	0.139	0.099	0.08	0.071
00:03:00	1.036	0.706	0.392	0.225	0.139	0.099	0.079	0.071
00:03:06	1.035	0.705	0.392	0.223	0.138	0.098	0.079	0.071
00:03:12	1.033	0.705	0.392	0.223	0.138	0.098	0.08	0.072
00:03:18	1.032	0.704	0.391	0.222	0.136	0.097	0.079	0.072
00:03:24	1.031	0.703	0.39	0.22	0.135	0.097	0.079	0.071
00:03:30	1.03	0.702	0.389	0.219	0.135	0.097	0.079	0.071
00:03:36	1.029	0.701	0.388	0.219	0.134	0.096	0.079	0.072
00:03:42	1.028	0.7	0.387	0.218	0.133	0.095	0.079	0.072
00:03:48	1.027	0.698	0.387	0.217	0.133	0.095	0.079	0.072
00:03:54	1.026	0.697	0.386	0.216	0.132	0.095	0.079	0.072
00:04:00	1.025	0.696	0.384	0.215	0.131	0.094	0.078	0.072
